# Supplementary material for: Global longitudinal strain as a predictor of outcomes in chronic Chagas´ cardiomyopathy
Source: PLoS Negl Trop Dis. 2025 Aug 6;19(8):e0012941. doi: 10.1371/journal.pntd.0012941 (PMC12349712; doi:10.1371/journal.pntd.0012941)
Supplement: S1 Table — Legends: LV = left ventricle; RV = right ventricle; GLS = global longitudinal Strain; LVEF = left ventricle ejection fraction. Multivariate analysis in a model adjusted for age and gender. * = p < 0.05. (XLSX) [file pntd.0012941.s001.xlsx]

## Sheet: IL 17
5 dpi	C						ALB						LP						BSP						L								BS
OD	0.1635	0.1685	0.166	0.167	0.166		0.1905	0.1865	0.1935	0.1896	0.1879		0.1905	0.1865	0.1935	0.1938	0.187		0.181	0.1765	0.1835	0.1825	0.18		0.169	0.1645	0.1715	0.171	0.169		0.1705	0.1645	0.1725	0.1728	0.171
con	0.285714	1	0.642857	0.785714	0.642857		4.14286	3.57143	4.57143	4.01429	3.77143		4.14286	3.57143	4.57143	4.61429	3.64286		2.78571	2.14286	3.14286	3	2.64286		1.07143	0.428571	1.42857	1.35714	1.07143		1.28571	0.428571	1.57143	1.61429	1.35714
Final Con	1.42857	5	3.21429	3.92857	3.21429		20.7143	17.8571	22.8571	20.0714	18.8571		20.7143	17.8571	22.8571	23.0714	18.2143		13.9286	10.7143	15.7143	15	13.2143		5.35714	2.14286	7.14286	6.78571	5.35714		6.42857	2.14286	7.85714	8.07143	6.78571
19 dpi
OD	0.1825	0.1815	0.1745	0.1928	0.174		0.212	0.2145	0.209	0.211	0.213		0.1715	0.167	0.1735	0.1686	0.1728		0.1775	0.1735	0.1785	0.174	0.177		0.1815	0.1775	0.1815	0.1812	0.1787		0.1885	0.1886	0.179	0.1806	0.1869
CON	3	2.85714	1.85714	4.47143	1.78571		7.21429	7.57143	6.78571	7.07143	7.35714		1.42857	0.785714	1.71429	1.01429	1.61429		2.28571	1.71429	2.42857	1.78571	2.21429		2.85714	2.28571	2.85714	2.81429	2.45714		3.85714	3.87143	2.5	2.72857	3.62857
FINAL CON	15	14.2857	9.28571	22.3571	8.92857		36.0714	37.8571	33.9286	35.3571	36.7857		7.14286	3.92857	8.57143	5.07143	8.07143		11.4286	8.57143	12.1429	8.92857	11.0714		14.2857	11.4286	14.2857	14.0714	12.2857		19.2857	19.3571	12.5	13.6429	18.1429

## Sheet: IL 12
						c
					OD	con.	final con.	OD	con.	Final con.	OD	con.	final con	OD	con	Final con	OD	con	Final con.
			Positive control C		0.198	5.43137	27.1569	0.192	4.2549	21.2745	0.199	5.62745	28.1373	0.202	6.23529	31.1765	0.196	5.05882	25.2941
			Drug ALB		0.258	17.1961	85.9804	0.253	16.2157	81.0784	0.261	17.7843	88.9216	0.27	19.5686	97.8431	0.26	17.6078	88.0392
			LP		0.185	2.88235	14.4118	0.181	2.09804	10.4902	0.186	3.07843	15.3922	0.1901	3.90196	19.5098	0.187	3.29412	16.4706
		19 dpi	BSP		0.193	4.45098	22.2549	0.189	3.66667	18.3333	0.195	4.84314	24.2157	0.205	6.82353	34.1176	0.184	2.70588	13.5294
			L		0.199	5.62745	28.1373	0.198	5.43137	27.1569	0.199	5.62745	28.1373	0.201	6.03922	30.1961	0.21	7.80392	39.0196
			BS		0.21	7.78431	38.9216	0.212	8.17647	40.8824	0.201	6.01961	30.098	0.211	8	40	0.22	9.76471	48.8235
			LP		0.216	8.96078	44.8039	0.212	8.17647	40.8824	0.212	8.17647	40.8824	0.215	8.78431	43.9216	0.23	11.7255	58.6275
		5 dpi	BSP		0.188	3.47059	17.3529	0.184	2.68627	13.4314	0.191	4.05882	20.2941	0.189	3.68627	18.4314	0.18	1.92157	9.60784
			L		0.177	1.31373	6.56863	0.182	2.29412	11.4706	0.188	3.47059	17.3529	0.19	3.88235	19.4118	0.189	3.68627	18.4314
			BS		0.171	0.137255	0.686275	0.188	3.47059	17.3529	0.183	2.4902	12.451	0.185	2.90196	14.5098	0.187	3.29412	16.4706
			control positive C		0.186	3.07843	15.3922	0.181	2.09804	10.4902	0.188	3.47059	17.3529	0.189	3.68627	18.4314	0.179	1.72549	8.62745
			Drug ALB		0.191	4.05882	20.2941	0.186	3.07843	15.3922	0.195	4.84314	24.2157	0.195	4.86275	24.3137	0.192	4.27451	21.3725

## Sheet: INF gamma
		OD	con	Final con	OD	con	Final Con	OD	con	Final con	OD	CON	Final Con	OD	CON	FINAL CON
	C	0.229	12.6316	63.1579	0.231	12.9825	64.9123	0.233	13.3333	66.6667	0.236	13.8421	69.2105	0.234	13.4912	67.4561
	ALB	0.291	23.5088	117.544	0.294	24.0351	120.175	0.294	24.0351	120.175	0.299	24.8947	124.474	0.284	22.2632	111.316
	LP	0.224	11.7544	58.7719	0.225	11.9298	59.6491	0.228	12.4561	62.2807	0.238	14.193	70.9649	0.228	12.4386	62.193
19 dpi	BSP	0.24	14.5614	72.807	0.251	16.4912	82.4561	0.242	14.9123	74.5614	0.252	16.6491	83.2456	0.25	16.2982	81.4912
	L	0.175	3.15789	15.7895	0.181	4.21053	21.0526	0.182	4.38596	21.9298	0.188	5.42105	27.1053	0.18	4.01754	20.0877
	BS	0.189	5.61404	28.0702	0.201	7.7193	38.5965	0.202	7.89474	39.4737	0.212	9.63158	48.1579	0.2	7.52632	37.6316
	LP	0.219	10.8772	54.386	0.21	9.29825	46.4912	0.215	10.1754	50.8772	0.216	10.3333	51.6667	0.22	11.0351	55.1754
5 dpi	BSP	0.255	17.193	85.9649	0.245	15.4386	77.193	0.251	16.4912	82.4561	0.255	17.1754	85.8772	0.254	17	85
	L	0.206	8.59649	42.9825	0.212	9.64912	48.2456	0.209	9.12281	45.614	0.207	8.75439	43.7719	0.21	9.2807	46.4035
	BS	0.177	3.50877	17.5439	0.179	3.85965	19.2982	0.18	4.03509	20.1754	0.1799	4	20	0.181	4.19298	20.9649
	C	0.197	7.01754	35.0877	0.21	9.29825	46.4912	0.2	7.54386	37.7193	0.213	9.80702	49.0351	0.198	7.17544	35.8772
	ALB	0.226	12.1053	60.5263	0.228	12.4561	62.2807	0.228	12.4561	62.2807	0.227	12.2632	61.3158	0.23	12.7895	63.9474

## Sheet: IgG 
	C						ALB						BS						BSP						L						LP
5 dpi	0.165	0.125	0.135	0.143	0.155		0.263	0.224	0.235	0.256	0.245		0.198	0.219	0.211	0.2	0.199		0.18	0.244	0.231	0.198	0.22		0.21	0.199	0.197	0.2	0.198		0.221	0.152	0.199	0.22	0.176
19 dpi	0.262	0.255	0.266	0.25	0.262		0.263	0.263	0.256	0.254	0.249		0.336	0.27	0.33	0.31	0.29		0.358	0.356	0.389	0.39	0.38		0.312	0.397	0.33	0.32	0.381		0.426	0.461	0.413	0.46	0.45

## Sheet: SR 
					C											ALB											BS												BSP										L
Intestinal SR expression %	5.799	5.441	5.721	7.658	12.087	12.223	11.852	8.793	11.312	12.087		4.82	4.19	5.408	4.688	6.58	7.541	6.15	5.096	4.561	4.31		2.199	2.742	2.51	3.159	2.401	3.31	2.199	2.51	2.876	2.401		1.134	1.608	1.43	1.272	1.985	1.739	1.739	1.547	1.608	1.547		1.906	2.18	1.714	1.997	1.593
Muscular Claudin 1 %	1.035	1.177	0.946	0.815	0.649	0.456	1.035	0.421	0.649	0.351		4.543	5.605	4.063	4.219	5.055	4.379	4.543	3.761	4.71	4.543		5.081	3.87	4.366	3.12	3.262	4.54	4.896	4.197	4.031	4.366		3.973	3.253	3.557	4.188	2.953	3.659	3.253	3.557	3.866	4.08		2.872	4.294	3.192	3.536	4.428
Intestinal Claudin 1 expression %	2.685	2.035	1.277	1.503	1.075	0.787	1.277	1.075	1.755	1.277		2.379	1.939	1.764	2.063	2.167	1.861	1.573	1.764	1.478	1.861		2.593	2.282	2.086	2.385	1.727	2.282	1.992	1.813	2.086	1.901		3.062	2.505	1.829	2.829	2.402	2.107	2.718	3.305	2.944	2.402		2.649	2.15	1.781	2.444	2.444
Muscular SR expression %	7.639	5.999	6.993	7.764	7.255	8.144	7.384	8.017	8.144	7.255		6.746	6.475	7.263	6.06	5.481	6.746	5.916	5.331	6.202	5.772		5.352	5.975	5.233	4.55	4.007	5	4.55	4.772	5.116	4.66		2.792	2.891	3.091	2.59	2.991	2.742	2.941	3.295	3.041	2.891		5.762	5.095	4.889	3.642	4.308
[truncated: 15 more columns]

## Sheet: claudin
	C										ALB										BS										BSP										L
Inestinal Claudin 1 expression %	2.685	2.035	1.277	1.503	1.075	0.787	1.277	1.075	1.755	1.277	2.379	1.939	1.764	2.063	2.167	1.861	1.573	1.764	1.478	1.861	2.593	2.282	2.086	2.385	1.727	2.282	1.992	1.813	2.086	1.901	3.062	2.505	1.829	2.829	2.402	2.107	2.718	3.305	2.944	2.402	2.649	2.15	1.781	2.444	2.444	2.754	2.247	1.963	2.344
	C										ALB										BS										BSP										L
Mascular Claudin 1 %	1.035	1.177	0.946	0.815	0.649	0.456	1.035	0.421	0.649	0.351	4.543	5.605	4.063	4.219	5.055	4.379	4.543	3.761	4.71	4.543	5.081	3.87	4.366	3.12	3.262	4.54	4.896	4.197	4.031	4.366	3.973	3.253	3.557	4.188	2.953	3.659	3.253	3.557	3.866	4.08	2.872	4.294	3.192	3.536	4.428	5.759	4.032	4.848	4.294
[truncated: 11 more columns]

## Sheet: worm count 
C					ALB					LP					BSP					L					BS
54	72	68	67	65	1	0	0	1	0	2	0	3	5	2	19	24	28	19	22	3	6	12	5	7	20	18	7	16	18

## Sheet: number of larvae
C					ALB					LP					BSP					L					BS
660	770	806	680	735	0	0	20	60	20	100	165	100	165	133	240	320	366	428	338	460	480	395	387	431	560	480	540	560	535
